# Supplementary material for: The association between polymorphisms near TMEM18 and the risk of obesity: a meta-analysis
Source: BMC Med Genomics. 2021 Jul 6;14:179. doi: 10.1186/s12920-021-01025-7 (PMC8259011; doi:10.1186/s12920-021-01025-7)
Supplement: Supplementary file 6 — Additional file 6: Table S1. Characteristics of studies included in the meta-analysis. [file 12920_2021_1025_MOESM6_ESM.xlsx]

## Sheet: Arkusz1
Table S1: Characteristics of studies included into meta-analysis
SNP/Study/Publication year	Country	Ethnicity	Sample Size (Case/Control)	OR (95% CI)	Age of the respondents	BMI kg/m2
						Control	Case
rs11127485
Srivastava et al., 2016	India	Asian	240/240	1.52 [1.12, 2.07]	20-42	18.5 - 24.99	≥ 30
Zhu et al., 2014	China	Asian	442/1360	1.45 (1.07, 1.97)	50-70	<24	≥28
rs2867125
Hong et al., 2012	China	Asian	540/500	1.38 [0.98, 1.96]	14-30	<23	≥30
Hotta et al., 2009	Japan	Asian	1128/1724	1.42 [1.18, 1.71]	49.1±13.6 (case) - 48.8±15.8 (control)	<25 kg	≥30
POPULOUS collection	Poland	European	827/2667	1.14 [0.98, 1.32]	20-77	18.5-24.9	≥30
Speliotes et al., 2010_adults	European countries	European	4552/40872	1.13 [1.09, 1.17]	adults	<25	≥ 30
Speliotes et al., 2010_children	European countries	European	5136/3438	1.44 [1.29, 1.61]	children	<23	≥ 30
Spleiotes et al., 2010_adults+ children	European countries	European	6822/3132	1.46 [1.33, 1.61]	mix	<25	≥ 30
Wang et al., 2016	China	Asian	705/607	1.06 [0.79, 1.42]	5-19	15th - 85th	≥ 95th
Zhao et al., 2011_children	Philadelphia	European	1097/2760	1.28 [1.15, 1.43]	2-18	<50th	≥95th
rs4854344
Bradfield et al., 2012	North American-Australian-European countries	Mixed	5530/8318	1.28 [1.19, 1.37]	children	<50th	≥95th
Cheung et al., 2010	China	Asian	467/693	1.30 [0.92, 1.84]	46.3 ± 11.9 (case) - 45.0 ± 12.5 (control)	18.5 - 23.0	≥ 27.5
Hotta et al., 2009	Japan	Asian	1128/1734	1.43 [1.19, 1.73]	49.1±13.6 (case)-48.8±15.8 (control)	<25	≥30
POPULOUS collection	Poland	European	804/2592	1.14 [0.98, 1.33]	20-77	18.5 - 24.9	≥30
Rask-Andersen et al., 2012	Greece	European	271/2072	1.49 [1.17, 1.92]	10-12	<25	>30
Rask-Andersen et al., 2015	Sweden	European	464/507	1.57 [1.22, 2.02]	12·7±3·2 (case) - 17·0±0·9 (control)	0·06 ± 0·8 SD	3·5±0·06
Srivastava et al., 2016	India	Asian	240/240	2.12 [1.59, 2.82]	20-42	18.5 - 24.99	≥30
rs6548238
Ozdemir Erdogen et al., 2018	Turkey	Asian	172/77	0.91 [0.57, 1.45]	39.3 ± 9.5 (case) 27.6 ± 9 (control)	18.5 -24.9	≥ 30
García-Solís et al., 2016	Mexico	Mexican	111/343	0.92 [0.56, 1.51]	5-13	Z-score >−2 and <+1 SD	Z-score >+2 SD
den Hoed et al., 2010	Denmark, Estonia, Norway, and Portugal	European	105/1628	1.60 [1.02, 2.50]	9.7 ± 0.4 (children) - 15.5±0.5 (adolescent)	<85th	≥95th
Hotta et al., 2009	Japan	Asian	1129/1735	1.43 [1.19, 1.72]	49.1±13.6 (case) 48.8±15.8 (control)	<25 kg	≥30
León-Mimila et al., 2013 (class III obese)	Mexico	Mexican	683/473	1.57 [1.17, 2.11]	18-82	18.5 < BMI ≤25	≥40
Lv et al., 2015	China	Asian	853/2124	1.20 [0.97, 1.48]	7 - 17	15th - 85th	≥95th
POPULOUS collection	Poland	European	827/2667	1.12 [0.96, 1.31]	20-77	18.5-24.9	≥30
Rask-Andersen et al., 2012	Greece	European	270/2073	1.49 [1.16, 1.91]	10-12	<25	>30
Rask-Andersen et al., 2015	Sweden	European	520/466	1.53 [1.19, 1.97]	12·7±3·2 (case) 17·0±0·9 (control)	0·06 ± 0·8 sd	3·5±0·06
Rouskas et al., 2012	Greece	European	510/469	1.29 [1.01, 1.64]	47.79 ± 12.51 (case) 46.89 ± 12.04 (control)	<25	≥30
Almén et al., 2010	Sweden	European	500/523	1.46 [1.14, 1.87]	case6-20 control 15-20	BMI SDS-1.9 - 2.4	BMI SDS 2.7 - 11.1
Srivastava et al., 2016	North India	Asian	240/240	0.49 [0.36, 0.66]	20-42	18.5 - 24.99	≥ 30
Thomsen et al., 2012	Denmark	European	10859/30482	2.44 [2.35, 2.53]	50 - 70	<25	≥ 30
Willer et al., 2009	European countries	European	5261/14106	1.19 [1.11, 1.28]	adults	18.5 --25	>30
rs7561317
Albuquerque et al., 2014	Portugal	European	154/256	0.71 [0.47, 1.06]	6-12	<25	≥30
Dušátková et al., 2013	Czech Republic	European	476/713	1.01 [0.80, 1.28]	13-17.9	10th−90t	≥97th
Hotta et al., 2009	Japan	Asian	1128/1733	1.45 [1.20, 1.75]	49.1±13.6 (case) 48.8±15.8 (control)	<25	≥30
Liu et al., 2019	Mexico	Mexican	390/405	1.47 [0.98, 2.21]	5-17	5th - 85th	>95th
POPULOUS collection	Poland	European	827/2667	1.13 [0.97, 1.32]	20-77	18.5-24.9	≥30
Almén et al., 2010	Sweden	European	499/523	1.51 [1.18, 1.92]	6-20 (case) 15-20 (control)	BMI SDS 1.9 to 2.4	BMI SDS 2.7 - 11.1
Sandholot et al., 2011	Denmark	European	5044/3512	1.25 [1.14, 1.37]	middle-aged	18.5 - 24.9	≥ 30
Srivastava et al., 2016	India	Asian	240/240	0.49 [0.37, 0.66]	20-42	18,5 - 24.99	≥ 30
