# Supplementary material for: The association between polymorphisms near TMEM18 and the risk of obesity: a meta-analysis
Source: BMC Med Genomics. 2021 Jul 6;14:179. doi: 10.1186/s12920-021-01025-7 (PMC8259011; doi:10.1186/s12920-021-01025-7)
Supplement: Supplementary file 7 — Additional file 7: Table S2. Sensitivity analysis of general results of rs6548238 and its surrogates. [file 12920_2021_1025_MOESM7_ESM.xlsx]

## Sheet: Arkusz1
Table 2. Sensitivity analysis of general results of rs6548238 and its surrogates
Study omitted	OR [95%CI]
Albuquerque et al., 2014	1.28 [1.10, 1.48]
Almén et al., 2010 (rs6548238)	1.25 [1.07, 1.45]
Bradfield et al., 2012	1.25 [1.07, 1.46]
Cheung et al., 2010	1.25 [1.08, 1.45]
den Hoed et al., 2010	1.25 [1.07, 1.44]
Dušátková et al., 2013	1.27 [1.09, 1.47]
García-Solís et al., 2016	1.27 [1.09, 1.47]
Hong et al., 2013	1.25 [1.08, 1.45]
Hotta et al., 2009 (rs6548238)	1.25 [1.07, 1.45]
León-Mimila et al., 2013	1.24 [1.07, 1.44]
Liu et al., 2019	1.25 [1.08, 1.45]
Lv et al., 2015	1.26 [1.08, 1.46]
Ozdemir Erdogan et al., 2018	1.27 [1.09, 1.47]
POPULOUS collection (rs6548238)	1.26 [1.09, 1.46]
Rask-Andersen et al., 2012 (rs6548238)	1.25 [1.07, 1.45]
Rask-Andersen et al., 2015 (rs6548238)	1.24 [1.07, 1.44]
Rouskas et al., 2012	1.25 [1.08, 1.45]
Sandholt et al., 2011	1.25 [1.08, 1.46]
Speliotes et al., 2010 (adults)	1.26 [1.08, 1.47]
Speliotes et al., 2010 (children)	1.25 [1.07, 1.45]
Speliotes et al., 2010 (children and adults)	1.25 [1.07, 1.45]
Srivastava et al., 2016 (rs6548238)	1.30 [1.12, 1.50]
Thomsen et al., 2012	1.24 [1.16, 1.32]
Wang et al., 2016	1.26 [1.09, 1.46]
Willer et al., 2009	1.26 [1.08, 1.47]
Zhao et al., 2011 (children)	1.25 [1.08, 1.46]
Zhu et al., 2014	1.25 [1.08, 1.45]
