# Supplementary material for: The association between polymorphisms near TMEM18 and the risk of obesity: a meta-analysis
Source: BMC Med Genomics. 2021 Jul 6;14:179. doi: 10.1186/s12920-021-01025-7 (PMC8259011; doi:10.1186/s12920-021-01025-7)
Supplement: Supplementary file 8 — Additional file 8: Table S3. The quality of studies included in the analysis. [file 12920_2021_1025_MOESM8_ESM.xlsx]

## Sheet: Quality
Table S3:
	Selection				Comparability	Exposure
Table S3. Quality assesment of included studies.
SNP/Study/Publication year	1. Is the case definition adequate?	2. Representativeness of the cases	3. Selection of Controls	4. Definition of Controls	5. Comparability of cases and controls on the basis of the design or analysis	6. Ascertainment of exposure	7. Same method of ascertainment for cases and controls	8. Non-Response rate
Albuquerque et al., 2014	*	*	*		**	*	*	*
Almén et al., 2010	*	*	*		**	*	*	*
Bradfield et al., 2012	*	*	*	*	**	*	*	*
Cheung et al., 2010	*	*	*		**	*	*	*
den Hoed et al., 2010	*	*	*		**	*	*	*
Dušátková et al., 2013	*	*	*		**	*	*	*
García-Solís et al., 2016	*	*	*		**	*	*	*
Hong et al., 2012				*	**	*	*	*
Hotta et al.,2009	*	*	*		**	*	*	*
León-Mimilaet al., 2013	*	*	*		**	*	*	*
Liu et al., 2019	*	*	*		**	*	*	*
Lv et al., 2015	*	*	*		**	*	*	*
Ozdemir Erdogen et al., 2018	*	*	*		**	*	*	*
POPULOUS collection		*	*		**	*	*	*
Rask-Andersen et al., 2012	*	*	*		**	*	*	*
Rask-Andersen et al., 2015	*	*	*		**	*	*	*
Rouskas et al., 2012	*	*	*	*	**	*	*	*
Sandholot et al., 2011	*		*		**	*	*	*
Speliotes et al., 2010	*	*	*		**	*	*	*
Srivastava et al., 2016	*	*	*		**	*	*	*
Thomsen et al., 2012	*	*	*		**	*	*	*
Wang et al., 2016	*	*	*		**	*	*	*
Willer et al., 2009	*	*	*		**	*	*	*
Zhao et al., 2011	*	*	*		**	*	*	*
Zhu et al., 2014	*	*	*		**	*	*	*
